# Supplementary material for: Temperature- and Diet-Induced Plasticity of Growth and Digestive Enzymes Activity in Spongy Moth Larvae
Source: Biomolecules. 2023 May 11;13(5):821. doi: 10.3390/biom13050821 (PMC10216847; doi:10.3390/biom13050821)
Supplement: Supplementary file 1 [file biomolecules-13-00821-s001.zip]

Archive with 1 entries (1 files):
- biomolecules-2348712-supplementary.pdf
